# Supplementary material for: Dynamics of SARS-CoV-2 Spike-IgG throughout Three COVID-19 Vaccination Regimens: A 21-Month Longitudinal Study of 82 Norwegian Healthcare Workers
Source: Viruses. 2023 Feb 23;15(3):619. doi: 10.3390/v15030619 (PMC10056714; doi:10.3390/v15030619)
Supplement: Supplementary file 1 [file viruses-15-00619-s001.zip]

Archive with 3 entries (3 files):
- Figure S1.pdf
- Figure S2.pdf
- Supplementary table 1 and 2.pdf
